# Supplementary material for: Proof of Concept of the Contribution of the Interaction between Trait-like and State-like Effects in Identifying Individual-Specific Mechanisms of Action in Biological Psychiatry
Source: J Pers Med. 2022 Jul 23;12(8):1197. doi: 10.3390/jpm12081197 (PMC9332605; doi:10.3390/jpm12081197)
Supplement: Supplementary file 1 [file jpm-12-01197-s001.zip]

Archive with 1 entries (1 files):
- jpm-1767952-supplementary.pdf
